# Supplementary material for: Association of Urinary Iodine Concentration with Depressive Symptoms among Adults: NHANES 2007–2018
Source: Nutrients. 2022 Oct 7;14(19):4165. doi: 10.3390/nu14194165 (PMC9573473; doi:10.3390/nu14194165)
Supplement: Supplementary file 1 [file nutrients-14-04165-s001.zip]

Archive with 1 entries (1 files):
- nutrients-1938173-supplementary.pdf
